# Supplementary material for: The Mammalian Membrane Microenvironment Regulates the Sequential Attachment of Bacteria to Host Cells
Source: mBio. 2021 Aug 3;12(4):e01392-21. doi: 10.1128/mBio.01392-21 (PMC8406306; doi:10.1128/mBio.01392-21)
Supplement: TABLE S2 [file mbio.01392-21-st002.xlsx]

## Sheet: Feuil1
		Non-flagellated bacteria binding to HeLa GFP (GFP display induced with doxycycline 300ng/uL, no other treatment) with 0.05 Pa flow unless precised otherwise
		Condition:	no VHH			low VHH			high VHH			high VHH 0.15 Pascal*			high VHH 0.5 Pascal*			high Lag02			high Lag94-10					high VHH + flagella			no VHH on coverslip			high VHH on coverslip			no VHH deglycosylated HeLa			high VHH deglycosylated HeLa			no VHH + cytoD			low VHH + cytoD			high VHH + cytoD
		Parameter:
		biological replicate number	1	2	3	1	2	3	1	2	3	1	2	3	1	2	3	1	2	3	1(excluded)	2	3	4	5	1	2	3	1	2	3	1	2	3	1	2	3	1	2	3	1	2	3	1	2	3 (excluded)	1	2	3
		bacteria/cell	0.124958	0.220097	0.307165	0.476479	1.121	0.934366	3.13581	2.56499	4.7118	2.85927	0.828945	0.721098	5.73334	4.7718	7.35079	1.08799	0.337581	0.353059	5.85915	6.10401	2.48637	7.21062	7.34929	1.73597	0.879345	2.39788	0.0685644	0.229691	0.0205693	34.2308	33.912	33.0446	1.78244	1.20802	1.68783	38.3856	24.1369	16.8673	0.060016	0.0216694	0.0563608	0.0594266	0.111199	0.144825	0.261659	0.295788	0.683093
		contact efficiency (%)	7.6923	6.35203	6.41307	5.2174	7.89613	5.2761	5.6623	5.20997	10.5614	23.5773	15.2111	16.6073	43.325	25.3073	23.495	5.456	7.71983	10.1595	4.5205	11.4444	7.51437			12.7727	12.1969	15.0323	4.4828	1.1834	18	58.353	44.081	51.585	5.32083	6.2204	8.66347	12.701	15.192	17.172	7.0107	8.4408	5.9021	6.41337	5.29723	6.49013	9.9361	4.82017	8.4232
		contact/HeLa/min	na	na	na	na	na	na	0.901624	0.829846	0.855359	0.0692851	0.171959	0.148018	0.131551	0.112976	0.228116	na	na	na	na	na	na	na	na	na	na	na	na	na	na	na	na	na	na	na	na	na	na	na	na	na	na	na	na	na	na	na	na
		Tau transient	42.8088	115.23	64.2113	45.2727	79.5118	168.494	83.5783	111.289	150.933	76.1282	104.124	250.163	410.724	368.015	403.521	84.2367	98.3125	129.709	142.469	75.3289	113.087	109.944	115.274	97.8273	99.3661	102.811	54.9271	81.0243	49.8717	52.9037	187.272	55.4575	66.5395	92.0889	87.579	245.921	172.687	165.938	87.5056	22.8055	122.348	66.459	84.0461	289.54	180.305	53.8644	52.1863
		C(transient) (pre-exponential factor)	0.602612	0.554977	0.714105	0.421098	0.46051	0.589804	0.294419	0.503282	0.257569	0.135758	0.176701	0.254957	0.176626	0.261497	0.256861	0.422438	0.770234	0.497995	0.482356	0.221358	0.212877	0.418032	0.2565	0.698727	0.642394	0.655717	0.43357	0.692443	0.739942	0.0121199	0.115232	0.0172307	0.868607	0.73951	0.514615	0.260052	0.338267	0.309707	0.872142	0.344041	0.271456	0.436468	0.410031	0.79171	0.485872	0.476209	0.131596
		Tau residence	349.891	787.351	614.691	1660.81	3418.1	2599.66	5035.13	7404.1	4829.25	8121.7	8552.34	17142.1	811266	823607	751466	5691.9	3752.25	10379.5	775491	15019.5	10447.5	7458.48	12225.1	2222.34	2226.74	2728.5	704.324	2816.59	705.524	40212.2	34273.8	68787.3	1594.37	1588.92	1850.64	12955.3	7479.94	7263.22	859.992	509.555	2036.69	1513.69	2572.95	463341	3920.2	2681.01	1864.03
		C(res) (pre-exponential factor)	0.541054	0.32743	0.304072	0.629837	0.55233	0.425443	0.723073	0.517877	0.681274	0.888744	0.785711	0.690846	0.82433	0.76514	0.728274	0.464615	0.287493	0.445358	0.572738	0.757676	0.821003	0.556627	0.729982	0.273917	0.307919	0.243107	0.680679	0.351535	0.446147	0.990375	0.878387	0.985473	0.238955	0.255943	0.509668	0.736115	0.659264	0.703144	0.19407	0.761036	0.103489	0.589144	0.360443	0.167015	0.444954	0.43765	0.787122
		r²	0.986784	0.991117	0.993182	0.990427	0.99335	0.99137	0.99386	0.973072	0.992461	0.980307	0.952214	0.985185	0.991984	0.974405	0.958954	0.990212	0.986467	0.968934	0.992023	0.984874	0.990488	0.984627	0.967267	0.998074	0.993258	0.991509	0.983685	0.992065	0.960795	0.983122	0.990586	0.975301	0.989909	0.974597	0.982652	0.997044	0.997418	0.996838	0.974381	0.965637	0.955392	0.964481	0.939187	0.937243	0.990008	0.960771	0.964581
		average number of tracks used from technical replicates for fitting	25.3333	27.3333	27	42.3333	32	18	51.3333	24.6667	59.3333	51.6667	24	25.3333	154.667	98.6667	191.333	19	11.6667	14.3333	61	69.6667	28.6667	27.3333	41.6667	90.3333	93.6667	164	19.6667	49.3333	6.66667	668.667	192.333	1399.67	30	24.3333	29.6667	125.667	137.667	163	4.66667	4	7	6.66667	6.33333	6	24	10.3333	11.6667
		technical replicates	3	3	3	3	3	3	3	3	3	3	3	3	3	3	3	3	3	3	3	3	3	3	3	3	3	3	3	3	3	3	3	3	3	3	3	3	3	3	3	3	3	3	3	3	3	3	3
		Mean and standard deviation:	Mean		SD	Mean		SD	Mean		SD	Mean		SD	Mean		SD	Mean		SD						Mean		SD	Mean		SD	Mean		SD	Mean		SD	Mean		SD	Mean		SD	Mean		SD	Mean		SD
		bacteria/cell	0.217407		0.0911334	0.843947		0.331636	3.47087		1.11193	1.46977		1.20455	5.95198		1.30332	0.592877		0.428851	5.78757		2.27025			1.67107		0.761343	0.106275		0.109542	33.7291		0.613856	1.55943		0.307986	26.4633		10.9461	0.0460154		0.0211633	0.10515		0.0430195	0.413513		0.234086
		contact efficiency (%)	6.81913		0.7568	6.12988		1.5299	7.14457		2.96772	18.4653		4.48188	30.7091		10.9632	7.77846		2.35231	9.4794		2.77898			13.334		1.49874	7.88873		8.91066	51.3397		7.13916	6.7349		1.72969	15.0217		2.24036	7.11787		1.27274	6.06691		0.667665	7.72649		2.62816
		contact/HeLa/min	na		na	na		na	0.862276		0.0363855	0.129754		0.0537182	0.157548		0.0618159	na		na	na		na			na		na	na		na	na		na	na		na	na		na	na		na	na		na	na		na
		Tau transient	74.0834		37.2062	97.7595		63.6051	115.267		33.8532	143.472		93.4518	394.086		22.8643	104.086		23.2796	103.409		18.8471			100.001		2.55173	61.941		16.7188	98.5443		76.8507	82.0691		13.6368	194.849		44.3587	77.553		50.512	146.682		124.031	95.4519		73.4896
		C(transient) (pre-exponential factor)	0.623898		0.0816718	0.49047		0.0882534	0.351756		0.132512	0.189139		0.0605647	0.231661		0.0477183	0.563556		0.182932	0.277192		0.0957739			0.665613		0.0294415	0.621985		0.164891	0.0481943		0.0581128	0.707577		0.179143	0.302675		0.0395791	0.49588		0.327868	0.54607		0.213141	0.364559		0.20181
		Tau residence	583.978		220.341	2559.52		879.334	5756.16		1430.87	11272		5088.18	795446		38584.7	6607.9		3407.28	11287.6		3171.41			2392.53		290.97	1408.81		1219.17	47757.8		18452.5	1677.97		149.556	9232.82		3225.58	1135.41		799.956	155809		266331	2821.75		1035.29
		C(res) (pre-exponential factor)	0.390852		0.130602	0.53587		0.103186	0.640741		0.108437	0.788433		0.0989771	0.772581		0.0484583	0.399155		0.0971805	0.716322		0.113074			0.274981		0.0324192	0.492787		0.169456	0.951411		0.0632887	0.334855		0.15163	0.699508		0.0385542	0.352865		0.356376	0.372201		0.21131	0.556575		0.199692
		* The data show raw bacterial/cell count and is not normalized to the incoming flux of bacteria at different flow
[truncated: 9 more columns]
